# Supplementary material for: Essential and dual effects of Notch activity on a natural transdifferentiation event
Source: Nat Commun. 2025 Jan 2;16:75. doi: 10.1038/s41467-024-55286-8 (PMC11697417; doi:10.1038/s41467-024-55286-8)
Supplement: Supplementary file 4 — Source Data [file 41467_2024_55286_MOESM4_ESM.xlsx]

## Sheet: Fig 1
Figure 1B
	1 PDA						2 PDA						n=
WT	64	71	61	66	60	66	0	0	0	0	0	0	388	(1C)
lin-12(n950)	19	13	16	11	8		31	37	34	39	42	0	250
lin-12(n302)	45	27	41				5	13	9				140
Figure 1C
mig-13p::mCherry					itr-1p::mCherry
lin-12(n950) (IS2118)	[1DA9; 1PDA]	[0DA9; 2PDA]	n=		lin-12(n950) (IS2116)	[1DA9; 1PDA]	[0DA9; 2PDA]	n=
experiment N°1	8	45	53		experiment N°1	19	42	61
experiment N°2	20	35	55		experiment N°2	17	47	64
experiment N°3	10	41	51		experiment N°3	18	43	61
total	38	121	159		total	54	132	186
WT (IS2120)	[1DA9; 1PDA]	[0DA9; 2PDA]	n=		WT (IS2115)	[1DA9; 1PDA]	[0DA9; 2PDA]	n=
experiment N°1	64	0	64		experiment N°1	66	0	66
experiment N°2	71	0	71		experiment N°2	60	0	60
experiment N°3	61	0	61		experiment N°3	66	0	66
total	196	0	196		total	192	0	192
Figure 1E
Tg lin-12p::NICD (IS2444)	[1DA9; 1PDA]	[0DA9; 2PDA]	n=
experiment N°1	32	30	62
experiment N°2	21	31	52
experiment N°3	36	43	79
total	89	104	193
Non-Tg lin-12p::NICD (IS2444)	[1DA9; 1PDA]	[0DA9; 2PDA]	n=
experiment N°1	69	0	69
experiment N°2	82	0	82
experiment N°3	54	0	54
total	205	0	205
Figure 1F
Tg HSp::NICD (line N°1 IS2093)	[1PDA]	[2PDA]	n=		Tg HSp::NICD (line N°2 IS2094)	[1PDA]	[2PDA]	n=		Tg HSp::NICD (line N°3 IS2095)	[1PDA]	[2PDA]	n=
experiment N°1	34	12	46		experiment N°1	30	9	39		experiment N°1	22	19	41
experiment N°2	19	3	22		experiment N°2	39	17	56		experiment N°2	5	4	9
experiment N°3	14	2	16		experiment N°3	49	15	64		experiment N°3	17	22	39
total	67	17	84		total	118	41	159		total	44	45	89
Non-Tg HSp::NICD (line N°1 IS2093)	[1PDA]	[2PDA]	n=		Non-Tg HSp::NICD (line N°2 IS2094)	[1PDA]	[2PDA]	n=		Non-Tg HSp::NICD (line N°3 IS2095)	[1PDA]	[2PDA]	n=
experiment N°1	68	0	68		experiment N°1	73	0	73		experiment N°1	70	0	70
experiment N°2	67	0	67		experiment N°2	65	0	65		experiment N°2	47	0	47
experiment N°3	43	0	43		experiment N°3	77	0	77		experiment N°3	53	0	53
total	178	0	178		total	215	0	215		total	170	0	170

## Sheet: Fig 3
Fig 3A
hlh-16(fp12) (IS663)	[1PDA]	[0PDA]	n=
experiment N°1	6	15	21
experiment N°2	3	27	30
experiment N°3	2	28	30
total	11	70	81
WT (IS98)	[1PDA]	[0PDA]	n=
experiment N°1	59	0	59
experiment N°2	73	0	73
experiment N°3	51	0	51
total	183	0	183
Fig 3B
hlh-16(fp12) (IS3442)	[No Y in rectum]	[Blocked Y in rectum]	n=
experiment N°1	5	25	30
experiment N°2	8	32	40
experiment N°3	2	33	35
total	15	90	105
WT (IS3)	[No Y in rectum]	[Blocked Y in rectum]	n=
experiment N°1	30	0	30
experiment N°2	38	0	38
experiment N°3	35	0	35
total	103	0	103

## Sheet: Fig 4
Figure 4A	dsRNA injection in IS2286 (lin-12n950)
dpy-8
	[1DA9; 1PDA]	[0DA9; 2PDA]	[0DA9; 0PDA]	[0DA9; 1PDA]	[1DA9; 0PDA]	n=
experiment N°1	0	22	0	0	0	22
experiment N°2	4	64	0	0	0	68
experiment N°3	4	58	0	0	0	62
total	8	144	0	0	0	152
ceh-6
	[1DA9; 1PDA]	[0DA9; 2PDA]	[0DA9; 0PDA]	[0DA9; 1PDA]	[1DA9; 0PDA]	n=
experiment N°1	3	23	9	11	1	47
experiment N°2	1	43	8	20	0	72
experiment N°3	0	18	21	19	0	58
total	4	84	38	50	1	177
sox-2
	[1DA9; 1PDA]	[0DA9; 2PDA]	[0DA9; 0PDA]	[0DA9; 1PDA]	[1DA9; 0PDA]	n=
experiment N°1	3	20	1	8	1	33
experiment N°2	8	30	3	11	2	54
experiment N°3	5	21	1	5	1	33
total	16	71	5	24	4	120
egl-5
	[1DA9; 1PDA]	[0DA9; 2PDA]	[0DA9; 0PDA]	[0DA9; 1PDA]	[1DA9; 0PDA]	n=
experiment N°1	3	8	54	12	0	77
experiment N°2	2	33	56	24	1	116
experiment N°3	1	2	17	1	2	23
total	6	43	127	37	3	216
egl-27
	[1DA9; 1PDA]	[0DA9; 2PDA]	[0DA9; 0PDA]	[0DA9; 1PDA]	[1DA9; 0PDA]	n=
experiment N°1	5	11	1	11	1	29
experiment N°2	0	18	2	7	2	29
experiment N°3	9	29	2	14	1	55
total	14	58	5	32	4	113
sem-4
	[1DA9; 1PDA]	[0DA9; 2PDA]	[0DA9; 0PDA]	[0DA9; 1PDA]	[1DA9; 0PDA]	n=
experiment N°1	3	15	11	12	2	43
experiment N°2	5	13	19	19	11	67
experiment N°3	3	2	5	4	5	19
total	11	30	35	35	18	129
hlh-16
	[1DA9; 1PDA]	[0DA9; 2PDA]	[0DA9; 0PDA]	[0DA9; 1PDA]	[1DA9; 0PDA]	n=
experiment N°1	0	4	24	5	0	33
experiment N°2	0	0	28	7	1	36
experiment N°3	0	0	29	6	1	36
experiment N°4	0	7	8	4	1	20
total	0	11	89	22	3	125
Fig 4B	dsRNA unc-3 in lin-12(n950)
unc-3	[1PDA]	[2PDA]	[0PDA]	n=
experiment N°1	39	63	0	102
experiment N°2	11	16	1	28
experiment N°3	19	40	0	59
total	69	119	1	189
Fig 4B	dsRNA unc-3 in lin-12(n950)
dpy-8	[1PDA]	[2PDA]	[0PDA]	n=
experiment N°1	13	43	0	56
experiment N°2	32	73	0	105
experiment N°3	18	56	0	74
total	63	172	0	235
Fig 4C
Tg lin-12p::NICD (IS2807)	[1Y HLH-16+]	[2Y HLH-16+]	n=
experiment N°1	54	47	101
Non-Tg lin-12p::NICD (IS2807)	[1Y HLH-16+]	[2Y HLH-16+]	n=
experiment N°1	349	0	349
Fig 4F
Tg lin-12p::NICD (IS2802)	[1Y SEM-4+]	[2Y SEM-4+]	n=
experiment N°1	19	11	30
experiment N°2	22	8	30
experiment N°3	23	7	30
experiment N°4	19	11	30
total	83	37	120
Non-Tg lin-12p::NICD (IS2802)	[1Y SEM-4+]	[2Y SEM-4+]	n=
experiment N°1	30	0	30
experiment N°2	33	0	33
experiment N°3	30	0	30
total	93	0	93

## Sheet: Fig 5
Fig 5D
Tg egl-5p::NICD (line N°1 IS834)	[1PDA]	[0PDA]	n=		Tg egl-5p::NICD (line N°2 IS835)	[1PDA]	[0PDA]	n=		Tg egl-5p::NICD (line N°3 IS836)	[1PDA]	[0PDA]	n=		Tg egl-5p::NICD (line N°4 IS837)	[1PDA]	[0PDA]	n=		Tg egl-5p::NICD (line N°5 IS838)	[1PDA]	[0PDA]	n=
experiment N°1	40	25	65		experiment N°1	27	23	50		experiment N°1	49	39	88		experiment N°1	66	53	119		experiment N°1	81	25	106
experiment N°2	55	29	84		experiment N°2	58	19	77		experiment N°2	52	37	89		experiment N°2	46	65	111		experiment N°2	20	28	48
experiment N°3	41	40	81		experiment N°3	86	32	118		experiment N°3	33	22	55		experiment N°3	36	62	98		experiment N°3	6	16	22
total	136	94	230		total	171	74	245		total	134	98	232		total	148	180	328		total	107	69	176
Non-Tg egl-5p::NICD (line N°1 IS834)	[1PDA]	[0PDA]	n=		Non-Tg egl-5p::NICD (line N°2 IS835)	[1PDA]	[0PDA]	n=		Non-Tg egl-5p::NICD (line N°2 IS835)	[1PDA]	[0PDA]	n=		Non-Tg egl-5p::NICD (line N°4 IS837)	[1PDA]	[0PDA]	n=		Non-Tg egl-5p::NICD (line N°5 IS838)	[1PDA]	[0PDA]	n=
experiment N°1	85	0	85		experiment N°1	67	0	67		experiment N°1	72	0	72		experiment N°1	80	0	80		experiment N°1	72	0	72
experiment N°2	71	0	71		experiment N°2	62	0	62		experiment N°2	57	0	57		experiment N°2	70	0	70		experiment N°2	82	0	82
experiment N°3	66	0	66		experiment N°3	60	0	60		experiment N°3	46	0	46		experiment N°3	65	0	65		experiment N°3	56	0	56
total	222	0	222		total	189	0	189		total	175	0	175		total	215	0	215		total	210	0	210
Fig 5E
Tg col-34::ICLGFP (line N°1 IS1052)	[1PDA]	[0PDA]	n=		Tg col-34::ICLGFP (line N°2 IS1053)	[1PDA]	[0PDA]	n=		Tg col-34::ICLGFP (line N°3 IS1054)	[1PDA]	[0PDA]	n=		Tg col-34::ICLGFP (line N°4 IS1055)	[1PDA]	[0PDA]	n=		Tg col-34::ICLGFP (line N°5 IS1056)	[1PDA]	[0PDA]	n=
experiment N°1	72	50	122		experiment N°1	55	17	72		experiment N°1	79	84	163		experiment N°1	24	21	45		experiment N°1	68	30	98
experiment N°2	85	56	141		experiment N°2	48	55	103		experiment N°2	122	33	155		experiment N°2	81	37	118		experiment N°2	42	38	80
experiment N°3	51	12	63		experiment N°3	32	24	56		experiment N°3	95	37	132		experiment N°3	80	50	130		experiment N°3	90	44	134
total	208	118	326		total	135	96	231		total	296	154	450		total	185	108	293		total	200	112	312
Non-Tg col-34::ICLGFP (line N°1 IS1052)	[1PDA]	[0PDA]	n=		Non-Tg col-34::ICLGFP (line N°2 IS1053)	[1PDA]	[0PDA]	n=		Non-Tg col-34::ICLGFP (line N°3 IS1054)	[1PDA]	[0PDA]	n=		Non-Tg col-34::ICLGFP (line N°4 IS1055)	[1PDA]	[0PDA]	n=		Non-Tg col-34::ICLGFP (line N°5 IS1056)	[1PDA]	[0PDA]	n=
experiment N°1	54	0	54		experiment N°1	39	0	39		experiment N°1	73	0	73		experiment N°1	3	0	3		experiment N°1	45	0	45
experiment N°2	62	0	62		experiment N°2	49	0	49		experiment N°2	57	0	57		experiment N°2	49	0	49		experiment N°2	73	0	73
experiment N°3	36	0	36		experiment N°3	41	0	41		experiment N°3	50	0	50		experiment N°3	40	0	40		experiment N°3	58	0	58
total	152	0	152		total	129	0	129		total	180	0	180		total	92	0	92		total	176	0	176
Fig 5F - HS N°2
Tg HSp::NICD (line N°1 IS2093)	[1PDA]	[2PDA]	[0PDA]	n=		Tg HSp::NICD (line N°2 IS2094)	[1PDA]	[2PDA]	[0PDA]	n=		Tg HSp::NICD (line N°3 IS2095)	[1PDA]	[2PDA]	[0PDA]	n=
experiment N°1	112	0	0	112		experiment N°1	74	1	5	80		experiment N°1	67	1	2	70
experiment N°2	79	0	0	79		experiment N°2	62	1	2	65		experiment N°2	73	1	0	74
experiment N°3	68	0	0	68		experiment N°3	81	0	1	82		experiment N°3	83	1	2	86
total	259	0	0	259		total	217	2	8	227		total	223	3	4	230
Non-Tg HSp::NICD (line N°1 IS2093)	[1PDA]	[2PDA]	[0PDA]	n=		Non-Tg HSp::NICD (line N°2 IS2094)	[1PDA]	[2PDA]	[0PDA]	n=		Non-Tg HSp::NICD (line N°3 IS2095)	[1PDA]	[2PDA]	[0PDA]	n=
experiment N°1	83	0	0	83		experiment N°1	89	0	0	89		experiment N°1	87	0	0	87
experiment N°2	59	0	0	59		experiment N°2	71	0	0	71		experiment N°2	82	0	0	82
experiment N°3	78	0	0	78		experiment N°3	78	0	0	78		experiment N°3	94	0	0	94
total	220	0	0	220		total	238	0	0	238		total	263	0	0	263
Fig 5G - HS N°3
Tg HSp::NICD (line N°1 IS2093)	[1PDA]	[2PDA]	[0PDA]	n=		Tg HSp::NICD (line N°2 IS2094)	[1PDA]	[2PDA]	[0PDA]	n=		Tg HSp::NICD (line N°3 IS2095)	[1PDA]	[2PDA]	[0PDA]	n=
experiment N°1	89	0	21	110		experiment N°1	122	0	17	139		experiment N°1	105	0	12	117
experiment N°2	111	0	9	120		experiment N°2	89	0	17	106		experiment N°2	88	0	10	98
experiment N°3	95	0	10	105		experiment N°3	103	0	5	108		experiment N°3	147	0	12	159
total	295	0	40	335		total	314	0	39	353		total	340	0	34	374
Non-Tg HSp::NICD (line N°1 IS2093)	[1PDA]	[2PDA]	[0PDA]	n=		Non-Tg HSp::NICD (line N°2 IS2094)	[1PDA]	[2PDA]	[0PDA]	n=		Non-Tg HSp::NICD (line N°3 IS2095)	[1PDA]	[2PDA]	[0PDA]	n=
experiment N°1	99	0	0	99		experiment N°1	100	0	0	100		experiment N°1	96	0	0	96
experiment N°2	83	0	0	83		experiment N°2	91	0	0	91		experiment N°2	102	0	0	102
experiment N°3	102	0	0	102		experiment N°3	95	0	0	95		experiment N°3	98	0	0	98
total	284	0	0	284		total	286	0	0	286		total	296	0	0	296

## Sheet: Fig 6
						Fig 6B
Fig 6B
Tg lin-48p::NICD (line N°1 IS1388)	[1PDA]	[2PDA]	[0PDA]	n=		Tg lin-48p::NICD (line N°2 IS1389)	[1PDA]	[2PDA]	[0PDA]	n=		Tg lin-48p::NICD (line N°3 IS1390)	[1PDA]	[2PDA]	[0PDA]	n=		Tg lin-48p::NICD (line N°4 IS1391)	[1PDA]	[2PDA]	[0PDA]	n=		Tg lin-48p::NICD (line N°5 IS1392)	[1PDA]	[2PDA]	[0PDA]	n=
experiment N°1	118	0	0	118		experiment N°1	69	0	0	69		experiment N°1	93	0	0	93		experiment N°1	111	0	0	111		experiment N°1	58	0	0	58
experiment N°2	126	0	0	126		experiment N°2	69	0	0	69		experiment N°2	95	0	0	95		experiment N°2	77	0	0	77		experiment N°2	60	0	0	60
experiment N°3	89	0	0	89		experiment N°3	92	0	0	92		experiment N°3	74	0	0	74		experiment N°3	69	0	0	69		experiment N°3	32	0	0	32
total	333	0	0	333		total	230	0	0	230		total	262	0	0	262		total	257	0	0	257		total	150	0	0	150
Non-Tg lin-34p::NICD (line N°1 IS1388)	[1PDA]	[2PDA]	[0PDA]	n=		Non-Tg lin-48p::NICD (line N°2 IS1389)	[1PDA]	[2PDA]	[0PDA]	n=		Non-Tg lin-48p::NICD (line N°3 IS1390)	[1PDA]	[2PDA]	[0PDA]	n=		Non-Tg lin-48p::NICD (line N°4 IS1391)	[1PDA]	[2PDA]	[0PDA]	n=		Non-Tg lin-48p::NICD (line N°5 IS1392)	[1PDA]	[2PDA]	[0PDA]	n=
experiment N°1	74	0	0	74		experiment N°1	102	0	0	102		experiment N°1	76	0	0	76		experiment N°1	54	0	0	54		experiment N°1	75	0	0	75
experiment N°2	71	0	0	71		experiment N°2	105	0	0	105		experiment N°2	70	0	0	70		experiment N°2	41	0	0	41		experiment N°2	68	0	0	68
experiment N°3	49	0	0	49		experiment N°3	136	0	0	136		experiment N°3	46	0	0	46		experiment N°3	37	0	0	37		experiment N°3	44	0	0	44
total	194	0	0	194		total	343	0	0	343		total	192	0	0	192		total	132	0	0	132		total	187	0	0	187
Fig 6C
Tg egl-5p::NICD (IS1504)
	Expression in B cell	No expression in B cell	n=
[1PDA]	21	3	24
[0PDA]	30	7	37
total	51	10	61
Fig 6D
Tg egl-20p::NICD (IS1623)
	Expression in B cell	No expression in B cell	n=
[1PDA]	8	19	27
[0PDA]	2	22	24
total	10	41	51
Fig 6E
Tg fpIs51 [egl-5p::NICD::SL2mCherry] (IS1903	3 rectal cells in the anterior rectum (NICD phenotype)	2 rectal cells in the anterior rectum (WT)	n=
experiment N°1	44	9	53
experiment N°2	39	12	51
experiment N°3	34	7	41
experiment N°4	43	12	55
total	160	40	200

## Sheet: Fig 7
Fig 7A and B
15°C					26,5°C
sel-12(ar171) (IS795) 15°C	[1PDA]	[0PDA]	n=		sel-12(ar171) (IS795) 26.5°C	[1PDA]	[0PDA]	n=
experiment N°1	102	0	102		experiment N°1	212	0	212
experiment N°2	96	0	96		experiment N°2	193	0	193
experiment N°3	107	0	107		experiment N°3	212	0	212
total	305	0	305		total	617	0	617
apx-1(zu347ts) (IS1361) 15°C	[1PDA]	[0PDA]	n=		apx-1(zu347ts) (IS1361) 26.5°C	[1PDA]	[0PDA]	n=
experiment N°1	200	0	200		experiment N°1	267	3	270
experiment N°2	117	1	118		experiment N°2	382	4	386
experiment N°3	150	0	150		experiment N°3	421	8	429
total	467	1	468		total	1070	15	1085
lag-2(q420ts) (IS1363) 15°C	[1PDA]	[0PDA]	n=		lag-2(q420ts) (IS1363) 26.5°C	[1PDA]	[0PDA]	n=
experiment N°1	93	0	93		experiment N°1	105	3	108
experiment N°2	111	0	111		experiment N°2	160	3	163
experiment N°3	119	0	119		experiment N°3	132	2	134
total	323	0	323		total	397	8	405
apx-1(zu347ts); sel-12(ar171) (IS1362) 15°C	[1PDA]	[0PDA]	n=		apx-1(zu347ts); sel-12(ar171) (IS1362) 26.5°C	[1PDA]	[0PDA]	n=
experiment N°1	189	4	193		experiment N°1	233	15	248
experiment N°2	175	4	179		experiment N°2	372	11	383
experiment N°3	98	3	101		experiment N°3	379	17	396
total	462	11	473		total	984	43	1027
WT 15°C (IS98)	[1PDA]	[0PDA]	n=		WT 26.5°C (IS98)	[1PDA]	[0PDA]	n=
experiment N°1	172	0	172		experiment N°1	89	0	89
experiment N°2	160	0	160		experiment N°2	188	0	188
experiment N°3	119	0	119		experiment N°3	133	0	133
total	451	0	451		total	410	0	410
Fig 7E
Tg col-34p::lin-12cDNA(n941mut) (IS2164)	[1PDA]	[0PDA]	n=		Tg col-34p::lin-12cDNA(∆ANK) (IS2193)	[1PDA]	[0PDA]	n=		Tg col-34p::lin-12cDNA(n137mut) (IS2161)	[1PDA]	[0PDA]	n=		Tg col-34p::lin-12cDNA (IS2130)	[1PDA]	[0PDA]	n=
experiment N°1	60	0	60		experiment N°1	67	0	67		experiment N°1	37	25	62		experiment N°1	43	23	66
experiment N°2	82	0	82		experiment N°2	82	0	82		experiment N°2	36	15	51		experiment N°2	43	48	91
experiment N°3	68	0	68		experiment N°3	83	0	83		experiment N°3	30	25	55		experiment N°3	23	38	61
total	210	0	210		total	232	0	232		total	103	65	168		total	109	109	218
Non-Tg col-34p::lin-12cDNA(n941mut) (IS2164)	[1PDA]	[0PDA]	n=		Non-Tg col-34p::lin-12cDNA(∆ANK) (IS2193)	[1PDA]	[0PDA]	n=		Non-Tg col-34p::lin-12cDNA(n137mut) (IS2161)	[1PDA]	[0PDA]	n=		Non-Tg col-34p::lin-12cDNA (IS2130)	[1PDA]	[0PDA]	n=
experiment N°1	61	0	61		experiment N°1	72	0	72		experiment N°1	58	0	58		experiment N°1	83	0	83
experiment N°2	62	0	62		experiment N°2	66	0	66		experiment N°2	74	0	74		experiment N°2	79	0	79
experiment N°3	70	0	70		experiment N°3	91	0	91		experiment N°3	69	0	69		experiment N°3	59	0	59
total	193	0	193		total	229	0	229		total	201	0	201		total	221	0	221
Fig 7F
Tg lin-12p::NICD (IS2444)	[1DA9; 1PDA]	[0DA9; 2PDA]	n=		Tg lin-12p(∆1stBlock)::NICD (IS2504)	[1DA9; 1PDA]	[0DA9; 2PDA]	n=		Tg lin-12p(∆2ndBlock)::NICD (IS2509)	[1DA9; 1PDA]	[0DA9; 2PDA]	n=
experiment N°1	32	30	62		experiment N°1	48	19	67		experiment N°1	54	0	54
experiment N°2	21	31	52		experiment N°2	43	9	52		experiment N°2	57	0	57
experiment N°3	36	43	79		experiment N°3	55	20	75		experiment N°3	56	0	56
total	89	104	193		total	146	48	194		total	167	0	167
Non-Tg lin-12p::NICD (IS2444)	[1DA9; 1PDA]	[0DA9; 2PDA]	n=		Non-Tg lin-12p(∆1stBlock)::NICD (IS2504)	[1DA9; 1PDA]	[0DA9; 2PDA]	n=		Non-Tg lin-12p(∆2ndBlock)::NICD (IS2509)	[1DA9; 1PDA]	[0DA9; 2PDA]	n=
experiment N°1	69	0	69		experiment N°1	67	0	67		experiment N°1	56	0	56
experiment N°2	82	0	82		experiment N°2	49	0	49		experiment N°2	47	0	47
experiment N°3	54	0	54		experiment N°3	51	0	51		experiment N°3	62	0	62
total	205	0	205		total	167	0	167		total	165	0	165

## Sheet: Fig 8
Fig 8A
lin-12(n676n930) (IS4211)	[1DA9; 1PDA]	[1DA9; 0PDA]	[2 DA9; 0PDA]	n=
experiment N°1	9	1	22	32
experiment N°2	4	1	25	30
experiment N°3	6	2	22	30
total	19	4	69	92
WT (IS4210)	[1DA9; 1PDA]	[1DA9; 0PDA]	[2 DA9; 0PDA]	n=
experiment N°1	28	0	0	28
experiment N°2	33	0	0	33
experiment N°3	30	0	0	30
total	91	0	0	91
Fig 8B
lin-12(n676n930) (IS4211) early	[1Y]	[0Y]	n=		lin-12(n676n930) (IS4211) late	[1Y]	[0Y]	n=
experiment N°1	4	26	30		experiment N°1	4	24	28
experiment N°2	5	25	30		experiment N°2	8	26	34
experiment N°3	5	25	30		experiment N°3	7	23	30
total	14	76	90		total	19	73	92
WT (IS4210) early	[1Y]	[0Y]	n=		WT (IS4210) late	[1Y]	[0Y]	n=
experiment N°1	30	0	30		experiment N°1	24	0	24
experiment N°2	30	0	30		experiment N°2	30	0	30
experiment N°3	30	0	30		experiment N°3	30	0	30
total	90	0	90		total	84	0	84
Fig 8C
lin-12(n676n930) (IS4239) early	[1DA9; 1Y]	[2DA9; 0Y]	n=		lin-12(n676n930) (IS4239) late	[1DA9; 1Y]	[1DA9; 0Y]	[2DA9; 0Y]	n=
experiment N°1	29	11	40		experiment N°1	24	3	5	32
experiment N°2	30	9	39		experiment N°2	30	4	10	44
experiment N°3	25	11	36		experiment N°3	18	0	13	31
total	84	31	115		total	72	7	28	107
WT (IS4257) early	[1DA9; 1Y]	[2DA9; 0Y]	n=		WT (IS4257) late	[1DA9; 1Y]	[1DA9; 0Y]	[2DA9; 0Y]	n=
experiment N°1	40	0	40		experiment N°1	40	0	0	40
experiment N°2	40	0	40		experiment N°2	40	0	0	40
experiment N°3	35	0	35		experiment N°3	30	0	0	30
total	115	0	115		total	110	0	0	110
Fig 8E
lin-12(n676n930) (IS4252) early	[Y-]	[Y+]	n=		lin-12(n676n930) (IS4252) late	[Y-]	[Y+]	n=
experiment N°1	40	0	40		experiment N°1	34	6	40
experiment N°2	40	0	40		experiment N°2	38	2	40
experiment N°3	30	0	30		experiment N°3	23	4	27
total	110	0	110		total	95	12	107
WT (IS4262) early	[Y-]	[Y+]	n=		WT (IS4262) late	[Y-]	[Y+]	n=
experiment N°1	43	0	43		experiment N°1	25	13	38
experiment N°2	40	0	40		experiment N°2	5	35	40
experiment N°3	40	0	40		experiment N°3	4	26	30
total	123	0	123		total	34	74	108
Fig 8F
lin-12(n676n930) (IS4247) early	[1DA9; 1Y]	[1DA9; "ngn-1+ neuronal"]	[2DA9; 0Y]	n=		lin-12(n676n930) (IS4247) late	[1DA9; 1Y]	[1DA9; "ngn-1+ neuronal"]	[2DA9; 0Y]	[1DA9; 0Y]	n=
experiment N°1	10	1	21	32		experiment N°1	13	0	19	0	32
experiment N°2	9	1	20	30		experiment N°2	12	0	19	3	34
experiment N°3	18	1	11	30		experiment N°3	12	0	17	1	30
total	37	3	52	92		total	37	0	55	4	96
WT (IS4248) early	[1DA9; 1Y]	[1DA9; "ngn-1+ neuronal"]	[2DA9; 0Y]	n=		WT (IS4248) late	[1DA9; 1Y]	[1DA9; "ngn-1+ neuronal"]	[2DA9; 0Y]	[1DA9; 0Y]	n=
experiment N°1	30	0	0	30		experiment N°1	35	0	0	0	35
experiment N°2	30	0	0	30		experiment N°2	30	0	0	0	30
experiment N°3	30	0	0	30		experiment N°3	30	0	0	0	30
total	90	0	0	90		total	95	0	0	0	95
Fig 8G
lin-12(n676n930) (IS4247) early 25°C	[1DA9; 1Y]	[2DA9; 0Y]	n=
experiment N°1	0	30	30
experiment N°2	1	30	31
experiment N°3	0	30	30
total	1	90	91
WT (IS4248) early 25°C	[1DA9; 1Y]	[2DA9; 0Y]	n=
experiment N°1	30	0	30
experiment N°2	39	0	30
experiment N°3	30	0	30
total	99	0	99

## Sheet: SI Figure 1
Fig SI 1A
glp-1(ar202ts) (IS2153)	[1PDA]	[0PDA]	[2PDA]	sterility	n=
experiment N°1	50	0	0	50	50
experiment N°2	50	0	0	50	50
experiment N°3	103	0	0	103	103
experiment N°4	72	0	0	72	72
experiment N°5	95	0	0	95	95
total	370	0	0	370	370
glp-1(e2141ts) (IS790)	[1PDA]	[0PDA]	[2PDA]	sterility	n=
experiment N°1	50	0	0	50	50
experiment N°2	50	0	0	50	50
experiment N°3	91	0	0	91	91
experiment N°4	112	0	0	112	112
experiment N°5	83	0	0	83	83
total	386	0	0	386	386
Fig SI 1E
Tg hlh-16p::mcherry ::hlh-16::hlh-16 3'UTR (pSJ821)in hlh-16(fp12);syIs63	[1PDA]	[0PDA]	n=
experiment N°1	44	13	57
experiment N°2	27	14	41
total	71	27	98
Tg col-34p::mcherry::hlh-16::hlh-16 3'UTR (pSJ823) in hlh-16(fp12);syIs63	[1PDA]	[0PDA]	n=
experiment N°1	24	6	30
experiment N°2	35	4	39
total	59	10	69
non- tg ctrl siblings	[1PDA]	[0PDA]	n=
experiment N°1	13	29	42
experiment N°2	8	17	25
total	21	46	67
Fig SI 1F
ceh-6				col-34
hlh-16(fp12) (IS2677)	[Y cell present]	[Y cell absent]		hlh-16(fp12) (IS3126)	[Y cell present]	[Y cell absent]
experiment N°1	30	0		experiment N°1	15	0
experiment N°2	30	0		experiment N°2	26	0
experiment N°3	30	0		experiment N°3	56	0
total	90	0		experiment N°4	37	0
				experiment N°5	21	0
WT (IS2592)	[Y cell present]	[Y cell absent]		total	155	0
experiment N°1	30	0
experiment N°2	30	0		WT (IS1298)	[Y cell present]	[Y cell absent]
experiment N°3	30	0		experiment N°1	35	0
total	90	0		experiment N°2	11	0
				total	46	0
Fig SI 1D
dpy-8
	[1DA9; 1PDA]	[0DA9; 0PDA]	[0DA9; 1PDA]	[1DA9; 0PDA]	n=
experiment N°1	172	0	0	0	172
experiment N°2	138	0	0	0	138
experiment N°3	189	0	0	0	189
total	499	0	0	0	499
hlh-16
	[1DA9; 1PDA]	[0DA9; 0PDA]	[0DA9; 1PDA]	[1DA9; 0PDA]	[0DA9; 2PDA]	n=
experiment N°1	29	0	2	3	0	34
experiment N°2	29	0	2	3	0	34
experiment N°3	26	2	1	4	1	34
total	84	2	5	10	1	102

## Sheet: SI Figure 2
Fig SI 2A in rrf-3(pk1426); syIs63; fpIs67							Fig SI 2B in rrf-3(pk1426); lin-12(n950); syIs63; fpIs67
dpy-8							dpy-8
	[1DA9; 1PDA]	[0DA9; 0PDA]	[0DA9; 1PDA]	[1DA9; 0PDA]	n=			[1DA9; 1PDA]	[0DA9; 2PDA]	[0DA9; 0PDA]	[0DA9; 1PDA]	[1DA9; 0PDA]	n=
experiment N°1	172	0	0	0	172		experiment N°1	0	22	0	0	0	22
experiment N°2	138	0	0	0	138		experiment N°2	4	64	0	0	0	68
experiment N°3	189	0	0	0	189		experiment N°3	4	58	0	0	0	62
total	499	0	0	0	499		total	8	144	0	0	0	152
ceh-6							ceh-6
	[1DA9; 1PDA]	[0DA9; 0PDA]	[0DA9; 1PDA]	[1DA9; 0PDA]	n=			[1DA9; 1PDA]	[0DA9; 2PDA]	[0DA9; 0PDA]	[0DA9; 1PDA]	[1DA9; 0PDA]	n=
experiment N°1	139	2	0	8	149		experiment N°1	3	23	9	11	1	47
experiment N°2	109	1	1	12	123		experiment N°2	1	43	8	20	0	72
experiment N°3	140	0	1	13	154		experiment N°3	0	18	21	19	0	58
total	388	3	2	33	426		total	4	84	38	50	1	177
sox-2							sox-2
	[1DA9; 1PDA]	[0DA9; 0PDA]	[0DA9; 1PDA]	[1DA9; 0PDA]	n=			[1DA9; 1PDA]	[0DA9; 2PDA]	[0DA9; 0PDA]	[0DA9; 1PDA]	[1DA9; 0PDA]	n=
experiment N°1	155	5	10	8	178		experiment N°1	3	20	1	8	1	33
experiment N°2	126	0	9	9	144		experiment N°2	8	30	3	11	2	54
experiment N°3	109	2	12	3	126		experiment N°3	5	21	1	5	1	33
total	390	7	31	20	448		total	16	71	5	24	4	120
egl-5							egl-5
	[1DA9; 1PDA]	[0DA9; 0PDA]	[0DA9; 1PDA]	[1DA9; 0PDA]	n=			[1DA9; 1PDA]	[0DA9; 2PDA]	[0DA9; 0PDA]	[0DA9; 1PDA]	[1DA9; 0PDA]	n=
experiment N°1	9	107	18	31	165		experiment N°1	3	8	54	12	0	77
experiment N°2	3	127	7	16	153		experiment N°2	2	33	56	24	1	116
experiment N°3	7	89	7	9	112		experiment N°3	1	2	17	1	2	23
total	19	323	32	56	430		total	6	43	127	37	3	216
egl-27							egl-27
	[1DA9; 1PDA]	[0DA9; 0PDA]	[0DA9; 1PDA]	[1DA9; 0PDA]	n=			[1DA9; 1PDA]	[0DA9; 2PDA]	[0DA9; 0PDA]	[0DA9; 1PDA]	[1DA9; 0PDA]	n=
experiment N°1	161	0	0	15	176		experiment N°1	5	11	1	11	1	29
experiment N°2	97	0	0	21	118		experiment N°2	0	18	2	7	2	29
experiment N°3	117	0	0	33	150		experiment N°3	9	29	2	14	1	55
total	375	0	0	69	444		total	14	58	5	32	4	113
sem-4							sem-4
	[1DA9; 1PDA]	[0DA9; 0PDA]	[0DA9; 1PDA]	[1DA9; 0PDA]	n=			[1DA9; 1PDA]	[0DA9; 2PDA]	[0DA9; 0PDA]	[0DA9; 1PDA]	[1DA9; 0PDA]	n=
experiment N°1	50	0	0	123	173		experiment N°1	3	15	11	12	2	43
experiment N°2	29	0	0	118	147		experiment N°2	5	13	19	19	11	67
experiment N°3	27	0	0	126	153		experiment N°3	3	2	5	4	5	19
total	106	0	0	367	473		total	11	30	35	35	18	129
hlh-16							hlh-16
	[1DA9; 1PDA]	[0DA9; 0PDA]	[0DA9; 1PDA]	[1DA9; 0PDA]	[0DA9; 2PDA]	n=		[1DA9; 1PDA]	[0DA9; 2PDA]	[0DA9; 0PDA]	[0DA9; 1PDA]	[1DA9; 0PDA]	n=
experiment N°1	29	0	2	3	0	34	experiment N°1	0	4	24	5	0	33
experiment N°2	29	0	2	3	0	34	experiment N°2	0	0	28	7	1	36
experiment N°3	26	2	1	4	1	34	experiment N°3	0	0	29	6	1	36
total	84	2	5	10	1	102	experiment N°4	0	7	8	4	1	20
							total	0	11	89	22	3	125
Fig SI 2C in rrf-3(pk1426); syIs63
unc-3	[1PDA]	[0PDA]	n=
experiment N°1	147	23	170
experiment N°2	157	23	180
experiment N°3	162	18	180
total	466	64	530
dpy-8	[1PDA]	[0PDA]	n=
experiment N°1	180	0	180
experiment N°2	212	0	212
experiment N°3	168	0	168
total	560	0	560

## Sheet: SI Figure 3
Fig SI 3D
Tg egl-20::NICD (line N°1 IS1623)	[1PDA]	[0PDA]	n=		Tg egl-20::NICD (line N°2 IS1624)	[1PDA]	[0PDA]	n=		Tg egl-20::NICD (line N°3 IS1625)	[1PDA]	[0PDA]	n=		Tg egl-20::NICD (line N°4 IS1626)	[1PDA]	[0PDA]	n=		Tg egl-20::NICD (line N°5 IS1627)	[1PDA]	[0PDA]	n=
experiment N°1	32	57	89		experiment N°1	49	30	79		experiment N°1	52	30	82		experiment N°1	64	26	90		experiment N°1	31	34	65
experiment N°2	54	35	89		experiment N°2	55	38	93		experiment N°2	60	43	103		experiment N°2	79	40	119		experiment N°2	34	36	70
experiment N°3	37	36	73		experiment N°3	50	24	74		experiment N°3	66	25	91		experiment N°3	58	30	88		experiment N°3	36	48	84
total	123	128	251		total	154	92	246		total	178	98	276		total	201	96	297		total	101	118	219
Non-Tg egl-20::NICD (line N°1 IS1623)	[1PDA]	[0PDA]	n=		Non-Tg egl-20::NICD (line N°2 IS1624)	[1PDA]	[0PDA]	n=		Non-Tg egl-20::NICD (line N°3 IS1625)	[1PDA]	[0PDA]	n=		Non-Tg egl-20::NICD (line N°4 IS1626)	[1PDA]	[0PDA]	n=		Non-Tg egl-20::NICD (line N°5 IS1627)	[1PDA]	[0PDA]	n=
experiment N°1	92	0	92		experiment N°1	77	0	77		experiment N°1	57	0	57		experiment N°1	75	0	75		experiment N°1	63	0	63
experiment N°2	68	0	68		experiment N°2	65	0	65		experiment N°2	88	0	88		experiment N°2	70	0	70		experiment N°2	71	0	71
experiment N°3	48	0	48		experiment N°3	53	0	53		experiment N°3	72	0	72		experiment N°3	74	0	74		experiment N°3	78	0	78
total	208	0	208		total	195	0	195		total	217	0	217		total	219	0	219		total	212	0	212

[truncated: 2 more sheets: SI Figure 5, SI Figure 6]
